# Supplementary material for: Heterogeneous Photocatalytic Degradation of Selected Pharmaceuticals and Personal Care Products (PPCPs) Using Tungsten Doped TiO2: Effect of the Tungsten Precursors and Solvents
Source: Molecules. 2024 Sep 3;29(17):4164. doi: 10.3390/molecules29174164 (PMC11397017; doi:10.3390/molecules29174164)
Supplement: Supplementary file 1 [file molecules-29-04164-s001.zip]

Archive with 1 entries (1 files):
- molecules-3125890-supplementary.pdf
